# Supplementary material for: Epistatically Interacting Substitutions Are Enriched during Adaptive Protein Evolution
Source: PLoS Genet. 2014 May 8;10(5):e1004328. doi: 10.1371/journal.pgen.1004328 (PMC4014419; doi:10.1371/journal.pgen.1004328)
Supplement: Table S2 — The number of human CTL epitopes per site for the swine NPs. The number of unique epitopes in which each site participates is listed in CSV format. See http://jbloom.github.io/epitopefinder/example_NP_CTL_epitopes_H3N2_and_swine.html for code, input data, and detailed documentation. (CSV) [file pgen.1004328.s003.csv]

Site	NumberUniqueEpitopes
1	0
2	0
3	0
4	0
5	0
6	0
7	0
8	0
9	0
10	0
11	0
12	0
13	0
14	0
15	0
16	0
17	3
18	3
19	3
20	3
21	3
22	3
23	3
24	3
25	3
26	0
27	0
28	0
29	0
30	0
31	0
32	0
33	0
34	0
35	0
36	0
37	0
38	0
39	3
40	3
41	3
42	3
43	3
44	4
45	4
46	4
47	4
48	2
49	2
50	2
51	2
52	2
53	1
54	1
55	2
56	2
57	1
58	1
59	1
60	1
61	1
62	1
63	1
64	0
65	1
66	1
67	1
68	1
69	1
70	1
71	1
72	1
73	1
74	1
75	0
76	0
77	0
78	0
79	0
80	0
81	0
82	0
83	0
84	0
85	0
86	0
87	0
88	0
89	0
90	0
91	1
92	1
93	1
94	1
95	1
96	1
97	1
98	1
99	1
100	0
101	0
102	0
103	1
104	1
105	1
106	1
107	1
108	1
109	1
110	1
111	1
112	0
113	0
114	0
115	0
116	0
117	0
118	0
119	0
120	0
121	0
122	0
123	0
124	0
125	0
126	0
127	0
128	0
129	0
130	0
131	0
132	0
133	0
134	0
135	0
136	0
137	0
138	0
139	0
140	4
141	4
142	4
143	4
144	4
145	5
146	7
147	7
148	7
149	4
150	4
151	3
152	3
153	3
154	3
155	1
156	1
157	0
158	1
159	1
160	1
161	1
162	1
163	1
164	1
165	1
166	1
167	0
168	0
169	0
170	0
171	0
172	3
173	3
174	4
175	4
176	4
177	4
178	4
179	4
180	4
181	4
182	1
183	1
184	1
185	0
186	0
187	0
188	0
189	1
190	1
191	1
192	1
193	1
194	1
195	1
196	1
197	1
198	0
199	1
200	1
201	1
202	1
203	1
204	1
205	1
206	1
207	1
208	0
209	0
210	0
211	0
212	0
213	0
214	0
215	0
216	0
217	0
218	0
219	1
220	1
221	1
222	1
223	1
224	1
225	2
226	2
227	1
228	1
229	1
230	1
231	1
232	1
233	1
234	0
235	0
236	0
237	0
238	0
239	0
240	0
241	0
242	0
243	0
244	0
245	0
246	0
247	0
248	0
249	0
250	0
251	1
252	1
253	1
254	2
255	2
256	3
257	3
258	3
259	3
260	2
261	2
262	2
263	1
264	1
265	1
266	1
267	1
268	1
269	1
270	1
271	1
272	1
273	3
274	2
275	4
276	4
277	4
278	4
279	4
280	4
281	4
282	2
283	2
284	0
285	0
286	0
287	0
288	0
289	0
290	0
291	0
292	0
293	0
294	0
295	0
296	0
297	0
298	0
299	0
300	0
301	0
302	0
303	0
304	0
305	0
306	0
307	0
308	0
309	0
310	0
311	0
312	0
313	0
314	0
315	0
316	0
317	0
318	0
319	0
320	0
321	0
322	0
323	0
324	0
325	0
326	0
327	1
328	1
329	1
330	1
331	1
332	1
333	1
334	1
335	1
336	2
337	2
338	2
339	2
340	2
341	2
342	2
343	2
344	2
345	1
346	0
347	0
348	0
349	0
350	0
351	0
352	0
353	0
354	0
355	0
356	0
357	1
358	1
359	1
360	1
361	1
362	1
363	1
364	1
365	1
366	0
367	0
368	0
369	0
370	0
371	0
372	0
373	1
374	1
375	1
376	1
377	1
378	1
379	2
380	3
381	4
382	3
383	5
384	6
385	6
386	6
387	6
388	5
389	3
390	3
391	3
392	0
393	0
394	0
395	0
396	0
397	0
398	0
399	0
400	0
401	0
402	0
403	0
404	1
405	1
406	1
407	5
408	5
409	5
410	5
411	5
412	5
413	9
414	8
415	8
416	8
417	4
418	5
419	6
420	6
421	6
422	6
423	2
424	2
425	2
426	2
427	1
428	1
429	1
430	0
431	0
432	0
433	0
434	0
435	0
436	0
437	0
438	0
439	0
440	0
441	0
442	0
443	0
444	0
445	0
446	0
447	0
448	0
449	0
450	0
451	0
452	0
453	0
454	0
455	0
456	0
457	0
458	1
459	1
460	1
461	1
462	1
463	1
464	1
465	1
466	1
467	0
468	0
469	0
470	0
471	0
472	0
473	0
474	0
475	0
476	0
477	0
478	0
479	0
480	0
481	0
482	0
483	0
484	0
485	0
486	0
487	0
488	0
489	0
490	0
491	0
492	0
493	0
494	0
495	0
496	0
497	0
498	0
