# Supplementary material for: Epistatically Interacting Substitutions Are Enriched during Adaptive Protein Evolution
Source: PLoS Genet. 2014 May 8;10(5):e1004328. doi: 10.1371/journal.pgen.1004328 (PMC4014419; doi:10.1371/journal.pgen.1004328)
Supplement: Table S3 — Mean and standard error of the transcriptional activities for the swine NP mutants. (CSV) [file pgen.1004328.s004.csv]

Summary of mean and standard error of the transcriptional activities of swine influenza NP mutants
Mutant	Mean	Standard error
I119V	1.0067	0.0384
T433N	0.9633	0.0536
R351K	1.0467	0.201
V430I	0.9433	0.0669
V190A	0.93	0.0814
I100V	0.9	0.1552
G345S	0.7587	0.0793
V430S	0.9433	0.0203
I444V	1.0867	0.0484
N482S	0.8133	0.0617
V353I	1.0633	0.1157
S377N	0.7667	0.0917
N473S	0.9667	0.1519
N498S	0.96	0.0814
R38K	1.24	0.1904
M426L	0.83	0.0306
V353L	0.8567	0.1484
A373T	1.0433	0.1037
